# Supplementary material for: Spirituality in pain medicine: A randomized experiment of pain perception, heart rate and religious spiritual well-being by using a single session meditation methodology
Source: PLoS One. 2018 Sep 7;13(9):e0203336. doi: 10.1371/journal.pone.0203336 (PMC6128533; doi:10.1371/journal.pone.0203336)
Supplement: S3 File — (XLS) [file pone.0203336.s003.xls]

## Sheet: Raw_data
Intervention_0_Relaxation_1_Religious_spiritual_meditation	Age_years	Gender_0_female_1_male	Meditating_in_regular_intervals_0_n0_1_yes	How_often_meditating_0_daily_1_several_times_per_week_2_several_times_per_month	Subjective_experience_spirituality_0_disagree_100_agree	Subjjective_experience_relaxation_0_disagree_100_agree	Cold detection threshold_at_Baseline	Warm detection threshold_at_Baseline	Cold pain threshold_at_Baseline	Heat pain threshold_at_Baseline	Cold Pressor Test Sec_at_Baseline	Pain intensity cold_at_Baseline	Pain intensity heat_at_Baseline	Heart rate_at_Baseline	Subjective stress_at_Baseline_0_disagree_100_agree	Subjective pain_at_Baseline_0_disagree_100_agree	BSI_Somatization_at_Baseline	BSI_Obsessive_Compulsive_at_Baseline	BSI_Interpersonal_Sensitivity_at_Baseline	BSI_Depression_at_Baseline	BSI_Anxiety_at_Baseline	BSI_Hostility_at_Baseline	BSI_Phobic_Anxiety_at_Baseline	BSI_Paranoid_Ideation_at_Baseline	BSI_Psychoticism_at_Baseline	FSB_General_Religiosity_at_Baseline	FSB_Forgiveness_at_Baseline	FSB_Hope_Immanent_at_Baseline	FSB_Connectedness_at_Baseline	FSB_Hope_Transcendent_at_Baseline	FSB_Experience_of_Sense_and_Meaning_at_Baseline	FSB_Total_Score_at_Baseline	Subjective_religious_faith_0_disagree_100_agree	Dimension_of_religious_faith_0_disagree_100_agree	Dimension_of_spirituality_0_disagree_100_agree	Attachment_to_an_ecclesiastical_community_0_disagree_100_agree	Cold detection threshold_change_score	Warm detection threshold_change_score	Cold pain threshold_change_score	Heat pain threshold_change_score	Cold Pressor Test Sec_change_score	Pain intensity cold_change_score	Pain intensity heat_change_score	Heart rate_change_score	Subjective stress_change_score	Subjective pain_change_score	FSB_General_Religiosity_change_score	FSB_Forgiveness_change_score	FSB_Hope_Immanent_change_score
1	38	0	0	#N/A	60	51	31.075	33.025	5.76667	46.0667	8	100	100	80	16	95	0.285714	0	0.5	0.333333	0.166667	0.4	0	0	0	30	48	42	37	34	45	236	73	68	76	8	-0.45	0.05	1.26667	1.46667	1.6	0	-10	-15	-6	-58	3	0	-1
0	35	0	0	#N/A	3	79	30.35	33.35	1.33333	49.4333	9.8	60	70	55	22	77	0	0	0.25	0	0.166667	0	0	0	0.2	31	35	41	28	36	41	212	53	56	29	9	-1.975	0.525	-1.33333	0.333333	1.42	-5	-10	-8	-2	-6	1	4	3
1	51	1	0	#N/A	61	118	28.95	41.025	1.53333	50	26	60	70	60	1	0	0.142857	0.666667	0	0	0.166667	0.2	0	0	0.2	19	34	31	19	33	35	171	46	46	45	28	-4.625	-2.575	-1.53333	0	3.01	0	-10	0	-1	1	-6	-5	1
1	40	1	1	0	96	96	25.55	40.9	0	50	27	25	35	74	11	15	0.285714	1.33333	1	1	0.166667	0.2	0	0.2	0.6	40	38	39	28	36	37	218	82	83	80	50	4.475	-6.15	0	0	4.2	0	0	-4	7	1	-4	1	-1
0	36	1	0	#N/A	18	117	29.525	35.05	11.2	50	9.2	80	60	60	1	1	0.285714	0.666667	0.5	0.166667	0.5	0.2	0	0	0.4	24	43	42	28	43	40	220	24	24	29	0	0.65	-1.45	8.8	-2.2	5.1	5	-10	-11	1	1	-6	0	-1
0	43	0	0	#N/A	85	76	30.375	34.025	5.46667	48.6333	10.11	80	90	54	21	16	0.857143	1	0	1.16667	1	0.6	0.2	0.6	0.6	11	33	37	28	26	37	172	10	9	10	0	-0.325	-0.775	-0.433333	0.4	1.34	-5	-30	#N/A	28	36	-2	2	-2
0	53	0	1	1	97	100	28.625	33.3	4	48.5667	18	45	45	74	2	3	0.714286	1.16667	0.5	0.333333	0.5	1.4	0.2	0.2	0.4	46	40	44	47	40	47	264	83	76	90	45	0.75	0	-2.5	0.733333	-1.99	15	0	0	0	0	-1	-1	3
1	40	0	0	#N/A	79	102	30.025	33.1	15.1	40.9667	30	70	70	67	3	57	0.571429	1.33333	0.75	0.333333	1	2	0.2	0.2	0	29	40	38	31	31	46	215	67	3	57	3	-0.1	0.3	-4.2	8.16667	13.67	-30	-50	-3	0	-39	3	4	-1
0	46	0	0	#N/A	97	110	29.075	32.875	3.06667	47.1	9.71	75	82	73	2	1	0.285714	0.166667	0.25	0.166667	0.166667	0	0	0	0	16	33	36	19	33	41	178	13	14	68	17	0.1	0.55	1.33333	-1.86667	0.97	15	8	-7	0	3	7	-3	-4
0	45	0	1	1	45	101	28.575	35.05	0	50	14.98	30	30	66	0	16	0	0.333333	0.75	0.5	0.166667	0.4	0.4	0	0.4	38	37	46	48	36	45	250	76	79	91	21	0.35	-1.925	0	0	-0.06	-15	-10	0	1	-6	2	-2	2
0	26	1	0	#N/A	35	97	30.65	34.15	16.4667	46.8	9.96	90	60	66	14	38	1.14286	1.66667	0.25	0.666667	0.666667	0	0	0.4	0.6	32	42	36	32	37	41	220	50	36	41	14	-0.925	-1.025	-8.2	1.46667	-0.75	10	-10	-3	13	-9	0	2	1
1	23	0	0	#N/A	92	100	30.65	32.75	3.16667	49.7	9.8	50	70	76	3	34	0.285714	0.333333	0	0	0.166667	0.2	0	0	0	22	42	46	24	39	39	212	21	11	43	2	-0.6	0.55	-3.16667	0.3	12.49	-10	-20	-4	-2	-8	10	2	1
1	32	0	0	#N/A	33	80	30.95	33.15	11.1333	47.9	15.56	70	85	76	4	8	0.285714	1	0.25	0.166667	0.333333	0.6	0	0.2	0	20	43	43	31	21	42	200	44	16	24	12	0.075	-0.125	-3.7	-0.333333	7.04	20	0	1	-2	5	7	1	3
0	56	0	0	#N/A	7	100	29.625	34.225	0.1	49.0667	7.8	70	80	75	16	67	0.142857	0.5	0.25	0	0.5	0.2	0	0.4	0.2	37	39	47	25	37	46	231	78	14	77	9	-0.2	-1.85	-0.1	0.333333	5.19	-20	-10	-8	-8	-1	2	-4	1
0	41	0	1	1	36	108	30.1	34.375	16.6667	46.3	16.32	75	95	68	4	76	0	0.5	0.75	0	0	0.6	0	1.4	0.6	43	28	43	41	29	44	228	66	64	80	89	-0.45	-1.275	-9	2.73333	-1.79	-15	-5	-1	7	-30	-5	4	5
1	30	0	0	#N/A	61	89	31.075	33.25	19.2667	44.5667	8.96	55	76	78	50	35	0.285714	0.833333	1.5	0.5	0.333333	1	0	0.8	1	13	31	37	20	41	40	182	19	13	12	10	-0.925	0.6	-0.866667	3.1	2.24	-13	-22	-11	13	-10	7	-1	-3
1	40	1	1	0	35	97	30.175	33.85	20.9667	44.4333	18.01	35	40	60	0	18	0.285714	1	1.25	1	0	0.4	0	0.8	0	42	41	35	28	45	42	233	92	74	76	92	-1.325	0.7	-6.1	3.33333	2.42	-5	0	-6	0	25	4	-2	-1
0	49	0	1	0	100	112	30.3	33.35	12.5333	45.3667	11.64	55	60	67	52	90	0.857143	0.333333	0.5	0.166667	0.166667	0.4	0	0.4	0.2	46	45	43	42	46	43	265	92	76	92	2	0.125	-0.025	-1.03333	0.1	1.25	0	0	2	-11	17	0	1	4
1	31	0	0	#N/A	42	65	31.05	33.1	12.3667	46.6	13.22	70	80	71	24	37	0.857143	0.333333	0.5	0.166667	0.5	0.4	0	0.4	0	13	27	35	15	41	37	168	6	6	27	1	-1.625	0.575	-11.1	-0.833333	-4.98	-30	-20	-12	-10	-14	1	2	-2
1	52	1	0	#N/A	87	100	30.575	36.2	0	45.0667	19.3	20	80	55	20	10	0.428571	0.666667	0.25	0	0	0.2	0	0.4	0.2	38	39	37	32	38	43	227	46	53	72	68	-1.05	-2.025	0	1.73333	4.68	0	-10	-8	-14	22	2	2	3
0	37	1	0	#N/A	7	99	27.075	34.55	0	47.7	19.46	30	80	67	16	96	0	0.333333	0	0	0.333333	0.2	0	0	0	12	33	36	12	37	26	156	14	12	9	3	1.95	0.15	0	2.3	9.88	-10	0	-10	-3	-19	5	4	2
1	40	0	0	#N/A	55	79	31.05	34.65	1.23333	49.4667	18.41	60	60	71	12	12	0.142857	1.16667	0.75	0.666667	1	1.4	0.2	0.4	0.4	38	43	43	37	31	41	233	65	41	56	46	-0.975	-1.775	-0.766667	-0.533333	3.9	-10	0	-3	-3	-9	3	-1	5
0	48	0	1	0	22	72	30.325	33.775	0	50	25.93	10	20	75	3	5	0.285714	0.666667	1	0	0.5	0.8	0	0.8	0.4	48	41	43	47	34	38	251	89	90	87	89	-3.55271e-15	-0.475	0	-0.1	-0.06	0	0	-4	1	0	-1	-1	-4
1	44	0	1	2	88	105	30	33.775	0.133333	49.4	20.41	45	80	72	12	17	0	0.5	0	0	0.166667	0.2	0	0.4	0	27	36	41	27	28	29	188	67	65	45	19	0.65	-0.85	3	-0.633333	-5.23	15	0	-12	4	11	-2	2	-1
0	55	0	0	#N/A	6	65	30.675	33.625	4.5	45.4667	11.42	95	100	69	9	8	1	0.833333	1.25	0.166667	0.666667	0.4	0.6	0.6	0.4	43	43	44	39	37	48	254	84	84	52	7	-3.15	0.275	-0.266667	-0.8	-3.01	-15	0	0	12	15	0	-2	1
1	36	0	0	#N/A	113	113	31.25	33.275	1.5	48.8667	17.89	40	60	74	81	80	0	0.333333	0	0	0.166667	0.4	0	0.2	0	27	35	37	23	38	42	202	44	33	28	14	-0.825	0.6	5	-0.666667	-1.7	10	10	-3	-22	33	3	5	4
0	69	1	0	#N/A	8	93	28.15	38.025	0.566667	49.1333	30.62	90	91	56	16	10	0	0.833333	0	0	0.166667	0	0	0.2	0	15	47	42	30	47	35	216	45	45	79	17	0.975	-3.675	1.83333	0.0666667	-7.35	4	2	2	25	40	#N/A	#N/A	#N/A
1	37	0	0	#N/A	90	105	29	34.825	0	50	25.93	50	60	72	24	87	0	0.5	0.75	0.166667	0.333333	0.2	0	0	0	39	37	38	35	31	46	226	57	58	57	11	1.55	-2.05	0	0	4.87	-15	-10	6	-19	-75	4	1	6
1	41	0	1	2	33	89	30.625	34.2	2.3	49.7333	25.2	10	20	76	14	12	0	0	0	0	0	0.2	0	0.2	0	39	43	45	30	35	44	236	62	61	74	73	-0.025	-1.55	4.43333	0	-5.52	0	-10	-9	3	3	0	0	1
1	40	1	0	#N/A	89	89	28.65	34.1	1.23333	50	15.44	50	40	52	20	40	0.142857	0.833333	0.75	0	1	0.2	0	0.8	0.2	24	36	37	29	34	35	195	26	13	59	16	1.725	-0.925	1.73333	-0.233333	-2.41	-20	0	2	-8	-32	8	1	9
0	55	0	1	1	29	91	30.1	33.125	1.6	43.3	18.24	30	35	62	23	51	0.285714	0.666667	0.25	0	0.333333	0	0	0	0	44	48	46	37	36	43	254	84	74	55	46	2.5	0.175	1.23333	5.33333	0.84	0	-10	-4	-1	-31	1	-5	1
1	52	0	0	#N/A	90	99	31.275	32.825	12.6	45.4667	13.08	80	100	75	8	79	0.428571	1.5	0.75	0.5	0.5	1.2	0.4	0.8	0.4	23	34	32	22	36	30	177	21	17	15	21	-0.85	-0.05	-7.9	1.6	-1.65	-10	0	-10	5	-51	3	4	-1
1	59	0	0	#N/A	8	30	29.625	34.85	0	50	24.07	30	30	70	8	30	0.571429	0.333333	1	0.5	1	0.4	0.8	1.2	0.2	36	25	43	40	18	46	208	61	62	61	45	0.1	-0.75	0	0	-2.07	0	0	0	11	-16	-4	5	-3
0	24	0	1	1	81	94	30.825	33.65	0.9	50	55.32	65	60	65	38	21	0	1.16667	0.5	0.166667	0.333333	0.2	0.6	2	0.8	39	44	44	39	40	36	242	86	4	66	7	0.1	-0.575	0.466667	-0.266667	#N/A	-25	-30	-8	30	39	1	2	2
0	45	1	0	#N/A	20	108	30.675	33.95	16.7333	45.5333	37.7	30	50	57	7	14	0.285714	0.5	0.25	0	0.333333	0.6	0.2	1.6	0	8	12	44	20	29	31	144	0	0	35	0	-0.85	-0.3	-2.66667	4.46667	-13.64	0	0	-3	-5	-1	0	-2	1
0	19	1	0	#N/A	20	92	30.7	33.25	16.5333	45.5667	51.04	15	30	60	2	30	0	0.333333	0.25	0.166667	0.5	0.2	0	0.2	0.4	27	45	43	34	40	35	224	58	59	57	43	-1.55	-0.025	-16.5333	-1.53333	9.08	-5	5	-1	0	-5	-3	2	-2
0	41	1	1	0	92	89	27.425	33.8	3.43333	43.2333	15.39	60	90	66	18	45	0.285714	1	0.75	1.16667	0.5	1	0.8	1.2	0.6	23	42	37	15	34	38	189	48	49	22	31	-1.375	-0.025	7.36667	4.4	-1.19	-20	-10	-4	-7	-17	0	-1	3
0	48	1	0	#N/A	44	72	29	34.425	18.8	46.7	19.33	10	25	81	87	99	0.857143	0	1.25	0.5	0.333333	0.2	0.4	1.2	0.4	36	33	46	48	45	48	256	92	92	92	0	0.8	-0.5	-7.26667	2.46667	0.54	15	0	-1	-42	-36	0	10	-1
0	61	0	0	#N/A	42	110	28.5	33.85	3.16667	42.9	11.91	60	80	72	18	68	0.714286	0.833333	0.5	0.5	0.333333	0.2	0	0.4	0	26	43	44	20	30	40	203	20	21	47	11	2.15	-0.7	26.0333	-4.93333	-2.49	20	0	-11	67	30	-4	-2	-1
0	32	0	0	#N/A	28	57	30.525	33.6	9.4	48.3333	11.56	65	73	77	24	15	2	0.5	1.25	0.666667	0.833333	0	0.4	0	0.4	33	47	32	46	44	45	247	91	55	92	5	0.075	-0.225	-5.83333	-1.53333	1.64	-23	17	1	-14	-4	6	0	2
1	30	0	0	#N/A	72	85	29.15	34.7	10.6	44.7667	9.14	80	80	61	31	25	0.142857	0.5	0.5	0.333333	0.166667	0.6	0	0.8	0	18	25	36	22	40	41	182	33	13	53	10	-2.7	0.425	-2.33333	1.43333	1.82	-24	-20	-2	-25	-1	9	1	-3
0	63	1	1	0	29	96	30.725	34.9	17.6667	50	26.56	30	40	53	6	89	0.571429	0.166667	0.75	0.166667	1.16667	0.6	0	1.4	0.4	42	45	38	32	29	31	217	87	81	91	87	-1.125	-0.85	-2.3	0	3.39	5	-5	-4	-2	-9	3	-3	1
0	48	0	1	0	39	113	29.375	33.425	13.4333	41.7333	9.04	30	45	71	1	2	0	0.666667	0.5	0.166667	0.166667	0.4	0	0	0	42	47	41	34	48	39	251	92	90	90	14	-0.875	0.225	-1.33333	4.36667	3.18	18	5	2	0	10	-1	-4	3
1	44	0	1	1	95	93	30.55	33.85	0.633333	49.3	7.16	60	80	72	49	69	0.428571	0.833333	0.75	1	1.5	1.4	0.2	0.8	0.4	39	41	46	32	35	44	237	49	49	66	52	-1.275	-0.525	-0.633333	0.7	8.85	-30	-10	-5	-31	-46	7	1	0
0	27	0	0	#N/A	0	33	31.1	34.125	4.86667	48.9667	16.12	20	20	83	11	29	0	1	0.75	0.333333	0.333333	0.2	0.2	0.4	0.2	8	38	34	14	40	28	162	0	0	8	0	-0.375	-1.05	-3.66667	0.9	4.01	-10	-10	-6	-11	-7	0	3	2
1	58	0	0	#N/A	112	80	30.375	33.875	0.8	45.2333	31.86	10	30	59	0	11	1	1	0.75	0.166667	0	0	0	0	0	34	44	41	43	44	44	250	#N/A	18	89	0	-0.075	-0.675	-0.166667	2.86667	-10.26	-5	-5	-1	2	4	0	1	-5
0	30	0	0	#N/A	22	99	30.6	33.85	10.0667	42	6.06	40	70	64	17	82	1	0.666667	1.5	0	0.5	0.6	0.6	0.8	0	10	35	42	14	39	39	179	13	12	33	15	-0.05	-0.4	5.03333	-0.933333	-0.21	-10	15	1	-11	2	-2	3	2
0	32	0	1	1	96	58	31.125	33.275	20.9	46.1	34.14	50	20	69	30	36	0.285714	0.5	0	#N/A	0.6	0.5	#N/A	0.6	0.6	37	40	38	31	30	32	208	92	74	85	60	-1.35	0.05	-14.6333	3.13333	-10.09	0	-10	23	-7	-1	5	0	-1
1	63	1	0	#N/A	49	78	30.2	34.1	4.26667	43.9333	9.41	70	90	70	9	40	0.428571	0.5	0	0	0	0	0	0.2	0	33	13	43	27	27	26	169	45	32	29	22	-1.76667	-0.075	1.73333	1.03333	-1.03	-10	-20	-5	-6	21	-7	7	1
0	32	0	1	2	39	61	31.275	33.15	6.9	49.9	12.98	40	10	67	23	65	0.285714	0.666667	0.5	0.166667	0.5	0.2	0.2	0.2	0	39	37	46	32	38	36	228	87	82	32	85	-0.275	-0.15	-5.16667	0.1	-4	-10	-5	-1	3	3	5	-3	2
1	52	0	1	2	101	115	25.95	34.3	9.46667	41.5667	57.68	80	85	70	30	36	0	0	0.25	0	0	0.2	0	0	0	42	44	48	41	38	43	256	69	82	85	71	1.25	0.425	-9.46667	8.43333	18.08	-60	-45	-6	-29	-32	2	3	0
0	36	1	0	#N/A	11	34	29.225	34.6	4.06667	48.1667	#N/A	30	60	59	49	21	0	0.833333	1.75	1	0.666667	1.2	0.4	1	0.4	33	33	33	23	32	43	197	31	30	51	8	0.75	0.133333	0.566667	-0.833333	#N/A	-10	-10	-9	-34	50	-5	-6	-4
0	50	0	1	1	87	92	31.225	33.175	6.33333	49.6667	16.29	60	70	62	33	51	0.428571	0.5	0.5	0	0.166667	0.4	0.4	0.2	0	43	31	46	41	26	40	227	84	69	76	41	-1.575	-0.075	6.46667	-4.3	-3.8	-10	0	-4	-15	-27	3	3	-4
0	61	0	1	2	24	31	29.375	32.75	7.43333	44.5	8.49	5	80	76	6	84	0.142857	0.333333	0.25	0	0	0.2	0	0.2	0	25	40	33	20	33	35	186	46	45	10	49	1.15	1.125	9.1	-1.3	-1.06	5	10	1	34	17	-2	-1	1
0	28	0	0	#N/A	23	63	31.025	33.225	2.43333	47.7667	47.5	55	60	80	2	43	0.714286	1	0.75	1	1.16667	1.4	0	0.6	0.8	19	21	39	33	22	47	181	10	0	43	0	-2.925	0.725	-0.833333	1.36667	-10.81	-10	2	-9	0	21	-2	1	0
0	33	0	0	#N/A	93	89	29.775	33.725	20.7667	41.6667	19.2	55	47	63	40	23	0.142857	0.833333	1	0.333333	1.5	0.2	0	0.4	0	32	28	35	39	46	42	222	77	1	70	0	-1.15	0.175	-10.9333	0.366667	8.29	-21	-8	-5	-31	-12	3	-1	1
1	23	0	1	2	31	97	31	33	10.1667	44.3333	43.15	70	80	68	10	74	0	1.83333	0.25	0.5	1.33333	0.6	0.2	0	0	42	43	38	27	40	43	233	79	79	37	89	-0.5	0.775	-8.76667	4.5	2.08	-25	-45	-2	-9	-34	5	2	4
0	42	1	1	2	29	60	26.9667	33.575	6.63333	44.0667	29.32	60	80	60	20	67	0	0	0	0	0	0.2	0	0	0	25	40	44	26	39	29	203	66	72	46	46	2.90833	-0.575	3.5	5.06667	5.81	0	-10	-4	-13	-19	1	-4	-3
1	54	0	1	0	92	114	27.075	35.075	0.233333	49.7667	38.39	40	50	80	0	70	1	0.5	0.5	0.333333	0	0	0	0.2	0.2	32	48	47	21	48	45	241	92	4	23	0	2.65	0.125	-0.233333	-0.0333333	4	-10	-25	-2	9	10	8	0	1
0	33	1	0	#N/A	0	99	30.9	33.075	13.5667	41.8333	25.9	70	90	70	2	54	0	0.333333	0	0	0.666667	0.2	0	0	0	10	37	47	16	36	42	188	4	4	5	2	0.025	0.1	-5.16667	1.96667	-4.6	-30	5	-4	7	1	-2	4	0
0	59	1	0	#N/A	101	82	28.1	37.575	0	45.1333	28.02	0	50	69	13	13	0.285714	0.166667	0.5	0	0.166667	0.2	0	0.6	0	26	44	40	43	38	40	231	46	73	91	4	0.825	-1.925	0	3.56667	5.13	0	-15	-3	0	1	1	3	8
1	49	0	0	#N/A	61	114	30.425	34.15	5.5	50	8.53	20	0	77	0	16	0.142857	0.5	0.75	0.166667	0.5	0.4	0	0.8	0.2	28	45	41	36	34	42	226	23	13	46	9	0.05	-0.825	-2.5	0	3.47	0	10	#N/A	107	47	7	-2	-2
0	39	0	1	1	0	82	30.925	32.6	21.8333	46.5667	5.83	70	80	72	105	32	0	0.833333	0.5	0	0.5	0.8	0	0.2	0	38	36	34	25	42	40	215	77	77	75	62	-0.025	0.35	-2.73333	0.766667	-0.67	-10	0	5	9	-4	1	1	5
0	54	0	0	2	12	103	31.2	33.05	0.833333	45.8667	24.23	20	40	64	23	68	0.571429	1.33333	0.25	0.333333	0.166667	0	0	0.2	0.2	21	46	45	40	43	48	243	34	44	85	4	-0.2	-0.25	0.833333	0.566667	4.4	0	0	-1	-5	-16	6	0	2
0	52	1	1	1	77	74	29.575	33.4	2.83333	40.1333	25.99	30	45	70	21	9	0.285714	0.5	0.75	0.666667	0.333333	0.4	0.2	0.6	0.6	37	28	40	37	37	43	222	92	41	40	1	0.675	-0.25	9.16667	4.83333	-2.06	5	-5	-10	11	20	-6	7	-1
1	59	0	1	1	82	115	27.2	34.9	2.26667	47.0667	10.26	90	90	60	1	108	0.285714	0.833333	1	0.833333	0.333333	0.4	0	0.6	0.6	34	46	37	34	47	40	238	78	79	79	0	2	-0.3	4.13333	2.7	0.23	0	0	-2	2	9	3	0	1
1	54	1	0	#N/A	62	94	29.2	37.3	4.4	50	45.22	30	50	75	25	29	0.285714	1.33333	0.25	0.333333	0.333333	0.8	0	0.2	0	21	24	31	24	30	36	166	31	46	44	49	0.6	-1.975	-2.93333	-0.233333	0.87	-5	-5	-11	0	30	9	2	1
0	52	1	0	2	62	58	29.075	33.25	2.2	47.2	10.8	10	20	59	85	22	0.857143	1.83333	1	0.166667	0.666667	1	0	0.6	0.8	37	45	42	38	37	36	235	82	8	65	4	0.45	0.125	-2.1	-1.46667	0	10	0	-1	4	5	1	0	-2
0	32	1	0	#N/A	79	85	25.875	33.325	3.8	43.3	31.27	5	40	56	1	7	0	0.166667	0	0	0.166667	0	0.2	0	0	12	44	37	27	48	36	204	4	3	77	1	4.025	0.2	6.7	1.6	2.46	10	20	4	0	13	0	2	-6
0	27	0	1	2	69	66	31.025	33.15	21.1	44.8333	21.19	60	60	79	49	64	0.142857	0.833333	0.5	0	0.5	0	0.2	0.6	0.6	36	41	41	39	36	33	226	35	33	71	1	-1.675	-0.225	-13.1667	4.13333	2.04	-20	-30	-9	-23	-38	0	5	3
0	51	0	1	#N/A	75	79	29.425	34.475	4	49.5333	13.71	75	90	78	20	42	0.714286	1	1	0.5	0.5	0.8	0.4	0.4	0	41	39	43	46	39	45	253	85	79	88	0	1.05	-0.875	-3.3	0.1	-5.88	-20	-20	8	36	32	2	0	0
0	37	1	0	#N/A	28	48	27.675	35	0.933333	49.9	19.6	0	40	57	16	14	0	0.5	0.75	0.666667	0.166667	1.2	0	0.6	0.6	20	40	35	29	38	43	205	36	39	64	20	2.4	-1.675	-0.933333	0.1	-0.38	0	-10	-5	-16	-2	-3	2	-1
1	59	1	0	#N/A	86	91	30.775	33.275	0.266667	46.5	16.9	80	80	63	4	19	0.428571	0.333333	0.25	0.166667	0	0	0.2	0.4	0.2	27	43	40	22	36	29	197	67	53	3	53	-0.3	0.075	1.16667	3.13333	-2.94	-30	-30	-2	55	29	0	-1	-1
1	36	0	0	#N/A	38	101	31.225	33.25	13.2333	42.2333	46.26	50	70	76	27	30	0.857143	0	1	0.5	0.333333	0.4	0	0.4	0.2	27	36	39	33	33	44	212	23	31	38	4	0.025	0.25	-4.43333	4.06667	2.26	10	-10	-8	-17	-12	4	4	3
1	23	0	0	#N/A	29	45	29.675	34.55	2.1	42.3667	21.65	20	40	83	0	3	0.142857	1	0.25	1.16667	0.666667	0	0.8	0.8	1.2	9	33	42	34	37	25	180	7	3	29	0	0.05	0.775	3.66667	-0.633333	-6.79	5	25	-13	0	11	-1	3	-3
1	23	0	0	#N/A	61	100	31.025	33.275	11	42.8333	16.4	60	80	58	42	80	1.14286	0.666667	0.25	0.166667	0.2	0.8	0.2	0.6	0.4	27	37	38	37	23	38	200	68	34	72	22	-1.1	0.1	-2.43333	3.13333	5.25	-10	-10	4	-28	-59	2	3	-4
0	27	1	0	#N/A	36	107	30.675	33.35	24.1	43.1667	20.75	20	80	66	28	58	0.571429	1.16667	0	0.166667	0.166667	0.2	0.4	0.8	0.4	17	39	42	23	42	37	200	14	11	38	28	0.15	0.275	-22.6333	3.93333	-2.8	-5	10	-10	51	27	-2	-1	0
1	58	0	1	0	33	61	25.625	34.9	0	48.3667	12.43	30	40	71	13	84	0.428571	0.166667	0.25	0.166667	0.166667	0.4	0.2	0.4	0.6	40	43	41	27	31	41	223	88	71	33	57	3.15	-1.125	2.9	-1.03333	1.97	-10	-25	-6	31	-11	-3	-1	-2
0	48	0	0	#N/A	69	116	30.225	32.725	7.7	42.0333	9.32	40	50	66	0	29	0.285714	0.666667	0.25	0	0.166667	0.2	0.2	0	0.2	44	39	46	40	42	45	256	69	27	70	57	0.525	0.5	4.76667	2.36667	-0.96	-10	-10	3	1	-7	-1	3	0
0	25	0	1	1	26	66	30.425	32.675	0.466667	45.7333	10.06	5	30	71	13	34	0.142857	0.666667	1	0	0.333333	0.8	0	0.8	0.4	29	37	42	29	36	45	218	56	24	24	21	0.6	0.425	-0.466667	0.666667	0.06	-5	-10	-3	-7	-24	-6	-1	-3
1	52	0	1	1	67	100	27.625	34.5	3.16667	48.8667	62.96	40	45	44	60	33	0.428571	1	1	0.166667	0.666667	0.8	0.8	0.8	0.6	39	36	38	30	38	38	219	69	65	44	43	2.7	-0.975	-2.93333	-0.4	#N/A	-5	5	2	-27	5	-2	4	1
0	27	0	0	#N/A	72	103	31.5	32.9	13.9667	47.3667	37.16	25	60	84	35	67	0	0	0	0	0	0	0.4	0	0	42	44	43	38	41	43	251	68	63	74	18	-0.125	-0.075	-3.66667	0.0666667	-11.36	15	20	-9	-7	22	-4	1	2
0	59	0	1	0	55	108	27.825	33.1	13.3667	40.0333	25.71	10	30	71	3	8	0.857143	0.666667	0.5	0.333333	0.166667	0.4	0.2	0.4	0.4	36	44	39	33	33	44	229	55	66	61	37	2.125	-0.225	-4.21667	5.06667	-9.98	0	0	-5	5	10	0	-2	1
0	55	1	1	0	18	118	28.5	36.825	1.16667	49.8667	11.92	85	85	82	0	17	0	0	0	0	0	0.6	0	0.2	0.2	38	48	46	48	36	41	257	92	78	71	5	-1.65	-2.85	-1	0.133333	1.21	-25	-15	-5	9	2	5	-5	1
1	41	0	0	#N/A	67	99	27.45	33.275	0.0666667	45.4667	15.15	30	50	70	22	26	0.714286	1.5	0.75	0.166667	0.5	0.8	0.2	1.8	0.4	25	29	36	34	17	41	182	44	40	55	57	1.975	-0.175	0.166667	2.86667	0.98	-25	-5	-1	13	19	6	8	10
0	32	1	1	0	116	116	29.575	33.25	13.2333	42.4	25.95	3	3	54	4	5	2.14286	0.833333	0	0	0.166667	0.6	0	0.2	0.2	43	46	44	44	41	36	254	92	73	72	32	0.875	0.175	-13.2333	7.6	17.95	-3	-3	5	-3	-4	0	-6	2
1	54	0	1	0	62	86	29.475	32.925	3.76667	49.3	12.63	75	80	52	30	62	0.285714	1.66667	0.25	0.5	0.333333	0.8	0	0.2	0.4	34	33	38	35	36	41	217	70	36	45	18	0.675	0.25	-1.4	-0.2	-2.67	-5	-15	0	1	-6	2	0	2
1	53	0	1	0	79	77	30.625	33.15	4.36667	41.0333	19.08	8	8	67	3	4	0.285714	0.166667	0.5	0	1	0.2	0.4	0	0	44	47	39	45	33	43	251	68	62	82	13	-0.775	0.15	-2.7	3.2	5.74	-5	-2	2	-3	-3	2	0	-2
1	50	1	0	#N/A	70	86	30.825	33.85	17.6333	45.1333	14.66	40	65	61	44	61	0.285714	0.333333	0	0	0.333333	0.2	0.4	0.4	0	32	38	38	33	36	39	216	67	22	61	69	-1.125	0.275	-9.16667	1.86667	-2.07	0	-15	-1	1	3	4	2	0
1	41	1	0	#N/A	69	86	28.55	34.525	8.5	48.1667	26.95	40	65	104	40	36	0.571429	1.16667	0.25	0.333333	0.5	0.8	0	0.4	0.2	27	34	37	20	34	36	188	18	24	14	21	1.55	-0.75	-2.4	-1	-2.53	10	5	-10	-28	-13	-2	5	1
0	52	1	0	#N/A	73	91	30.275	33.3	10.5333	41.7	15.2	30	40	59	1	33	0.714286	1.16667	0.75	0.5	0.5	0.8	0.6	0.6	0.6	8	41	43	26	36	42	196	4	1	51	1	0	-0.35	-8.93333	7.76667	-1.34	10	10	-2	12	10	4	-1	0
0	39	1	1	1	28	86	29.75	33.75	3.56667	45.6	15.6	64	78	76	57	79	0.428571	0.5	1	0.5	0.5	0.8	0.4	0.4	0.2	33	35	33	38	33	42	214	62	50	66	8	0.825	-0.25	-3.56667	3.46667	-0.18	-36	-6	0	-36	-51	5	4	6
1	35	0	0	#N/A	69	111	29.6	34	11.1333	42.9	21.39	35	40	57	83	75	0.428571	0.5	0	0.166667	0.333333	0.8	0	0.2	0	42	34	44	39	42	43	244	89	11	89	28	1.275	-0.525	0.533333	4.23333	-0.14	-5	0	-4	-16	-15	0	4	3
1	40	1	0	#N/A	88	118	27.6	35.775	3.53333	50	12.59	80	70	59	13	78	0.714286	0	0	0	0	0	0	0	0	14	32	39	13	48	42	188	6	5	5	2	0.85	-1.55	0.666667	-0.333333	-0.01	-20	-10	-6	6	12	-1	3	3
1	67	0	1	2	66	114	27.475	33.4	10.5	45.4667	19.42	70	90	61	111	114	1.57143	0.333333	1	0.166667	1.16667	0.4	0	0.4	0.2	38	43	37	28	38	44	228	70	76	88	73	0.65	-0.15	9.46667	-0.466667	1.89	10	-10	2	9	6	2	1	0
1	40	1	0	#N/A	23	87	30.95	34.175	1.63333	48.0667	22.25	25	80	53	72	71	0	0.666667	0.5	0	0.5	0.4	0	0.4	0.2	35	40	38	19	45	33	210	49	52	28	64	-0.3	-0.025	-1.63333	0.933333	1.84	-15	-20	5	-45	5	-2	1	2
1	43	1	0	#N/A	53	108	30.825	33.1	4.3	48.7667	17.56	70	60	63	20	65	0.142857	0.333333	0	0.166667	0	0	0	0.6	0	13	38	41	20	36	38	186	6	1	1	0	-0.05	0.325	0.0666667	1.23333	10.86	-15	-20	-7	-9	-11	-2	0	2
0	35	0	0	#N/A	13	91	31.025	33	10.3667	39.6333	15.12	60	90	61	10	13	0.571429	0.333333	0.75	0	0.333333	0.8	1	0	0	16	36	43	35	32	40	202	33	22	53	29	-1.425	-0.125	0.166667	4.13333	-0.91	-10	-10	-2	-8	2	-2	0	1
1	34	1	0	#N/A	57	93	28.75	34.725	3.16667	49.7667	18.99	30	35	64	14	13	0.428571	0.666667	0.5	0.166667	0.166667	0.6	0	0.2	0	19	34	40	28	31	32	184	39	38	60	14	-0.225	-1	-0.5	-0.0333333	1.12	10	5	-5	11	13	-3	12	-5
1	29	0	0	#N/A	56	42	26.85	34	13.0333	48.1333	16.42	50	60	60	48	26	0	0.166667	0	0	0.166667	0.2	0	0	0	24	41	36	25	45	34	205	57	40	60	19	1.475	-0.4	-8.73333	0.1	0.1	0	-10	-4	-10	4	-4	-1	-1
1	54	0	0	#N/A	38	67	30.725	33.275	12.8667	42	8.79	75	80	77	13	39	0.285714	0	0.25	0	0.166667	0	0	0.2	0	11	36	35	13	34	29	158	31	16	35	11	-1.35	-0.325	-1.66667	4.13333	0.1	-5	0	-1	-7	6	0	3	5
1	45	0	1	2	110	79	30.65	33.825	0.266667	49.3667	15.79	70	90	83	0	94	0.142857	0.333333	0.75	0	0.166667	0.6	0.2	0.6	0	30	29	45	42	29	47	222	64	28	65	33	0.4	-0.275	-0.0666667	-0.466667	10.2	0	0	-12	0	-8	4	7	-1
1	25	0	0	#N/A	57	95	30.575	32.925	20.0333	42.5	17.76	80	100	74	78	56	0	0.333333	0	0	0.333333	0.2	0	0	0	31	36	45	28	31	39	210	53	51	38	52	0.675	-0.15	-0.466667	1.76667	4	10	0	-6	-23	-8	3	3	0
1	22	0	0	#N/A	99	119	28.175	34.9	4.7	50	18.75	40	55	76	67	80	0.285714	0.833333	0	0	0.666667	0	0.2	0	0	29	36	42	37	21	43	208	49	49	50	35	1.575	-1.525	-4.46667	-0.0666667	3.71	-20	-35	-4	-64	-59	8	5	4
1	24	0	0	#N/A	84	98	31.375	32.6	0.0333333	49.8333	57.25	15	20	77	61	35	0.142857	1.16667	1.25	1.16667	0.333333	1	0.6	0	0	16	45	41	33	38	44	217	80	58	83	0	-2.7	0.55	1.26667	0.0333333	18.11	-5	-10	4	-26	-26	7	-1	-2
0	51	0	0	#N/A	66	5	25.475	36.75	0	46.8667	24.33	0	75	73	1	10	1	0.5	0.75	0.5	0.166667	0.2	0	0.4	0	22	31	40	22	32	31	178	43	42	24	20	-1.075	-1.775	0	-0.3	2.52	0	0	-1	-1	-8	0	5	-3
1	56	0	0	#N/A	91	93	29.65	32.825	14.7667	43.8667	28.36	85	95	71	51	51	1.16667	1	0.75	0.666667	1	0.4	0.4	0.4	0.6	27	31	31	23	26	29	167	46	47	36	37	0.35	0.075	9.83333	0.733333	0.13	-45	0	-4	22	27	-5	12	-6
1	65	0	0	#N/A	100	100	27.4	34.075	5.83333	47.0333	10.48	90	100	63	110	115	1.14286	0.333333	0.5	0	0	0.2	0	0.2	0	27	22	35	22	30	33	169	52	27	0	29	0.575	-0.025	2.21667	1.8	-0.39	-10	0	-3	-42	-7	-12	11	2
1	40	1	1	2	81	113	28	35.825	0	50	142.49	0	2	70	2	30	0	0	0	0	0	0.2	0	0	0	41	42	46	47	47	44	267	72	70	70	13	2.25	-2.575	0	0	8.49	0	-2	-5	1	-5	1	2	1
1	37	0	1	0	71	47	31.15	33.15	0	48.9667	59.82	2	0	65	85	11	0	0	0	0	0	0	0	0	0	44	48	48	47	38	47	272	92	92	92	7	-0.35	-0.05	0.8	1.03333	14	-2	0	-10	-80	-8	0	0	0
0	52	0	0	#N/A	111	106	28.75	33.925	0.4	42.1333	10.72	0	85	48	3	3	0.285714	0.833333	1	0.333333	0.833333	0.8	0	1.6	0.2	24	33	43	39	30	46	215	23	30	65	3	-0.283333	-0.35	3	2.76667	-0.84	10	8	1	1	3	-7	0	3
1	52	0	1	0	88	105	31.275	32.575	12.6667	42.4333	24.82	70	65	66	37	43	0.714286	1.16667	0.75	0.4	0.166667	0.4	0.4	0.6	0.2	45	47	35	40	47	38	252	91	90	87	4	-1.525	1.075	-12.6667	7.56667	10.74	-30	-25	3	-20	-17	0	1	4
0	32	1	1	2	14	84	30.95	33.25	0.366667	44.0333	39.41	20	25	58	43	62	0	0.333333	0.25	0.5	0.5	0.4	0.2	0.2	0.4	17	30	31	16	30	36	160	63	54	39	37	-0.9	0.15	0.133333	-2.66667	0.07	-5	0	-1	-25	0	-4	4	0
[truncated: 4 more columns]
